# Supplementary material for: Assessment of reliability and validity of specific agility test indicators for amateur boxing
Source: PeerJ. 2026 Jun 24;14:e21458. doi: 10.7717/peerj.21458 (PMC13310042; doi:10.7717/peerj.21458)
Supplement: Supplemental Information 1 [file peerj-14-21458-s001.xlsx]

## Sheet: Sheet1
Top Elite Group
Number	Year of birth	Age	Training Period(year)	Height(cm)	Weight(kg)	Boxing Weights(kg)	Boxing Stance
1	2003	22	11	188	95	92	Southpaw Stance
2	2002	23	10	189	94	92+	Orthodox Stance
3	1999	26	13	180	65	63.5	Southpaw Stance
4	1996	29	11	176	73	71	Southpaw Stance
5	1997	28	16	200	107	92+	Orthodox Stance
6	2002	23	12	187	83	80	Southpaw Stance
7	1997	28	13	191	96	92+	Orthodox Stance
8	2006	19	11	170	53	51	Orthodox Stance
9	2007	18	10	172	57	54	Orthodox Stance
10	2006	19	12	174	58	57	Orthodox Stance
11	2006	19	13	180	64	63.5	Southpaw Stance
12	2006	19	11	181	70	67	Southpaw Stance
Average		22.75	11.9167	182.333	76.25
Standard Deviation		4.09268	1.67649	8.87625	18.1365
General Elite Group
Number	Year of birth	Age	Training Period(year)	Height(cm)	Weight(kg)	Boxing Weights(kg)	Boxing Stance
13	2005	20	6	185	95	92	Southpaw Stance
14	2005	20	10	191	83	80	Orthodox Stance
15	2004	21	13	178	66	63.5	Orthodox Stance
16	2004	21	11	177	60	57	Orthodox Stance
17	2004	21	9	184	67	63.5	Orthodox Stance
18	2004	21	11	197	98	92+	Orthodox Stance
19	2002	23	8	190	93	92+	Orthodox Stance
20	2001	24	12	180	81	80	Orthodox Stance
21	1999	26	13	180	83	80	Orthodox Stance
22	2007	18	10	184	72	71	Orthodox Stance
23	2007	18	10	190	81	80	Southpaw Stance
24	2006	19	12	186	90	86	Orthodox Stance
25	2003	22	15	188	93	92	Orthodox Stance
26	2000	25	17	187	106	92+	Orthodox Stance
Average		21.3571	11.2143	185.5	83.4286
Standard Deviation		2.43712	2.806	5.58501	13.4377
