# Supplementary material for: Assessment of reliability and validity of specific agility test indicators for amateur boxing
Source: PeerJ. 2026 Jun 24;14:e21458. doi: 10.7717/peerj.21458 (PMC13310042; doi:10.7717/peerj.21458)
Supplement: Supplemental Information 2 [file peerj-14-21458-s002.xlsx]

## Sheet: First Test
Top Elite Group	Name	BSAT Total Time（s）				BSAT Avg.Time（s）				CMJ（cm）				SJ（cm）				T-test（s）				Y-Plan（s）				Y-Reac（s）				DT（s)	6m sprint（s）				10m sprint（s）				EHC Total Time（ms）	EHC Avg. Time（ms）
		1	2	3	best	1	2	3	best	1	2	3	best	1	2	3	best	1	2	3	best	1	2	3	best	1	2	3	best	AVG	1	2	3	best	1	2	3	best	best	best
	1	38.22	36.4	39.5	36.4	1.96	1.87	2.03	1.87	35.54	33.2	32.15	35.54	30.55	31.82	33	33	10.01	10.05	10.08	10.01	1.71	1.87	1.88	1.71	2.03	1.99	2.02	1.99	0.193333	1.15	1.09	1.12	1.09	1.74	1.8	1.77	1.74	48228	601.03
	2	32.66	31.11	33.8	31.11	1.67	1.52	1.73	1.52	42.1	44.18	40.75	44.18	41.01	39.24	38.59	41.01	10.1	10.06	10.12	10.06	1.92	1.75	1.85	1.75	2.05	2.01	2.04	2.01	0.193333	1.17	1.22	1.2	1.17	1.78	1.72	1.75	1.72	45520	572
	3	29.26	30.3	27.87	27.87	1.5	1.55	1.25	1.25	44.72	42.34	43.5	44.72	37.65	39.55	36.94	39.55	9.6	9.65	9.53	9.53	1.75	1.94	1.85	1.75	2.01	2.03	2.04	2.01	0.18	1.25	1.19	1.22	1.19	1.75	1.81	1.78	1.75	48082	582
	4	33.27	34.45	31.69	31.69	1.71	1.77	1.55	1.55	41.22	43.81	46.27	46.27	32.12	33.41	34.34	34.34	10.04	10.01	10.07	10.01	1.79	1.85	1.77	1.77	1.95	1.98	1.97	1.95	0.163333	1.21	1.15	1.18	1.15	1.77	1.72	1.75	1.72	47333	591.66
	5	33.47	31.88	34.65	31.88	1.72	1.57	1.78	1.57	32.84	30.55	31.2	32.84	28.36	30.56	29.15	30.56	10.15	10.18	10.09	10.09	1.77	1.84	1.78	1.77	1.93	1.97	2.07	1.93	0.193333	1.17	1.23	1.19	1.17	1.72	1.76	1.74	1.72	51202	640.03
	6	30.4	28.95	31.48	28.95	1.56	1.38	1.61	1.38	48.74	46.21	47.19	48.74	40.25	41.52	42.77	42.77	10.05	10.11	10.08	10.05	1.72	1.92	1.77	1.72	1.99	2.02	2.01	1.99	0.203333	1.18	1.14	1.16	1.14	1.78	1.72	1.75	1.72	45423	569
	7	31.25	33.98	32.81	31.25	1.53	1.74	1.68	1.53	45.31	44.25	48.77	48.77	39.8	40.33	42.67	42.67	10.06	10.02	10.09	10.02	1.89	1.79	1.73	1.73	1.94	1.97	1.96	1.94	0.153333	1.2	1.15	1.17	1.15	1.79	1.85	1.82	1.79	46949	586.86
	8	28.77	27.4	29.8	27.4	1.48	1.27	1.53	1.27	46.5	47.88	48.75	48.75	38.62	41.25	39.99	41.25	9.75	9.8	9.68	9.68	1.71	1.93	1.79	1.71	1.94	1.97	1.96	1.94	0.146667	1.16	1.11	1.14	1.11	1.71	1.76	1.73	1.71	46299	557
	9	36.53	34.79	37.82	34.79	1.87	1.76	1.94	1.76	52.1	56.52	54.37	56.52	54.82	51.3	50.41	54.82	10.25	10.22	10.3	10.22	1.93	1.96	1.95	1.93	1.98	2.16	2.14	1.98	0.146667	1.1	1.15	1.13	1.1	1.75	1.69	1.72	1.69	52378	643.21
	10	27.17	28.14	25.88	25.88	1.39	1.44	1.17	1.17	46.21	44.88	42.39	46.21	40.11	38.7	39.2	40.11	10.3	10.35	10.25	10.25	1.81	1.84	1.83	1.81	1.95	1.98	2.05	1.95	0.166667	1.3	1.25	1.28	1.25	1.72	1.78	1.75	1.72	45917	573
	11	37.29	35.51	38.61	35.51	1.91	1.81	1.98	1.81	30.45	29.81	32.51	32.51	25.64	26.82	25.99	26.82	10.26	10.22	10.29	10.22	1.81	1.85	1.83	1.81	1.95	2.08	2.09	1.95	0.21	1.24	1.18	1.21	1.18	1.68	1.74	1.71	1.68	49240	615.5
	12	34.42	37.42	36.14	34.42	1.73	1.92	1.85	1.73	38.22	40.66	39.19	40.66	40.31	38.92	39.54	40.31	10.25	10.28	10.21	10.21	1.8	1.86	1.91	1.8	2.08	2.11	2.1	2.08	0.24	1.19	1.25	1.22	1.19	1.78	1.72	1.75	1.72	49140	614.25
General Elite Group	Name	BSAT Total Time（s）				BSAT Avg.Time（s）				CMJ（cm）				SJ（cm）				T-test（s）				Y-Plan（s）				Y-Reac（s）				DT（s)	6m sprint（s）				10m sprint（s）				EHC Total Time（ms）	EHC Avg. Time（ms）
		1	2	3	best	1	2	3	best	1	2	3	best	1	2	3	best	1	2	3	best	1	2	3	best	1	2	3	best	AVG	1	2	3		1	2	3	best	best	best
	13	36.93	38.78	40.15	36.93	1.91	1.99	2.06	1.91	39.52	42.32	40.11	42.32	39.22	41.36	40.02	41.36	10.25	10.21	10.28	10.21	1.79	2.08	2.02	1.79	2.29	2.3	2.29	2.29	0.33	1.29	1.35	1.32	1.29	1.77	1.71	1.74	1.71	47941	594.87
	14	41.41	39.44	42.88	39.44	2.12	2.07	2.2	2.07	34.51	32.48	33.21	34.51	31.36	29.54	30.19	31.36	10.24	10.21	10.27	10.21	1.82	1.83	1.81	1.81	2.12	2.15	2.14	2.12	0.316667	1.29	1.23	1.26	1.23	2.04	1.98	2.01	1.98	48912	599.26
	15	45.95	43.76	47.58	43.76	2.41	2.36	2.44	2.36	28.35	26.59	27.15	28.35	29.45	27.88	28.22	29.45	10.95	11.02	10.89	10.89	2.05	1.97	2.08	1.97	2.48	2.14	2.46	2.14	0.326667	1.29	1.35	1.32	1.29	1.83	1.89	1.86	1.83	54603	638.24
	16	42.96	45.11	46.71	42.96	2.3	2.31	2.39	2.3	27.82	28.4	29.76	29.76	25.08	25.84	26.67	26.67	10.35	10.31	10.4	10.31	2.24	1.86	2.01	1.86	2.28	2.27	2.26	2.26	0.233333	1.32	1.26	1.29	1.26	1.75	1.81	1.78	1.75	57438	707
	17	37.15	35.38	38.47	35.38	1.9	1.81	1.97	1.81	38.51	41.01	39.89	41.01	36.8	37.54	39.03	39.03	10.25	10.3	10.21	10.21	1.85	1.8	1.84	1.8	2.25	2.21	2.09	2.09	0.353333	1.21	1.15	1.18	1.15	1.7	1.76	1.73	1.7	47859	596
	18	34.68	35.91	33.03	33.03	1.78	1.84	1.64	1.64	36.2	37.52	38.69	38.69	31.22	33.85	32.49	33.85	10.23	10.26	10.19	10.19	1.82	1.85	1.81	1.81	2.13	2.09	2.05	2.05	0.263333	1.14	1.2	1.17	1.14	1.85	1.79	1.82	1.79	45914	573.93
	19	37.58	35.79	38.91	35.79	1.93	1.83	1.99	1.83	35.12	37.27	36.45	37.27	33.5	34.87	37.18	37.18	10.16	10.2	10.12	10.12	1.76	1.85	1.86	1.76	2.13	2.11	2.12	2.11	0.296667	1.16	1.22	1.19	1.16	1.74	1.8	1.77	1.74	49470	603.68
	20	37.07	38.38	35.3	35.3	1.9	1.97	1.8	1.8	40.21	38.77	39.32	40.21	35.44	34.05	34.92	35.44	10.22	10.25	10.19	10.19	1.82	1.86	1.81	1.81	2.15	2.08	2.13	2.08	0.29	1.21	1.15	1.18	1.15	1.79	1.85	1.82	1.79	47566	594.58
	21	41.45	39.48	42.92	39.48	2.12	2.07	2.2	2.07	29.8	31.29	30.45	31.29	25.9	27.13	26.32	27.13	10.36	10.41	10.31	10.31	1.89	1.95	1.82	1.82	2.38	2.29	2.04	2.04	0.35	1.33	1.27	1.3	1.27	1.82	1.88	1.85	1.82	49812	598.24
	22	35.76	37.03	34.06	34.06	1.83	1.9	1.72	1.72	33.59	35.21	34.11	35.21	29.75	28.5	29.08	29.75	10.15	10.18	10.11	10.11	1.72	1.91	2.21	1.72	2.15	2.13	2.14	2.13	0.193333	1.15	1.21	1.18	1.15	2.04	1.98	2.01	1.98	44575	539
	23	42.14	40.13	43.63	40.13	2.16	2.12	2.24	2.12	36.86	38.46	37.25	38.46	32.51	30.95	31.62	32.51	10.3	10.35	10.25	10.25	1.93	1.99	1.95	1.93	2.28	2.25	2.17	2.17	0.276667	1.34	1.28	1.31	1.28	1.92	1.98	1.95	1.92	54926	670
	24	47	44.76	48.66	44.76	2.48	2.42	2.49	2.42	35.43	36.25	38.21	38.21	30.84	31.45	32.59	32.59	10.92	10.98	10.87	10.87	1.91	1.96	2.01	1.91	2.35	2.26	2.32	2.26	0.35	1.27	1.33	1.3	1.27	1.9	1.84	1.87	1.84	51059	669
	25	43	40.95	44.52	40.95	2.2	2.17	2.28	2.17	37.77	36.59	35.84	37.77	32.49	31.11	31.7	32.49	10.33	10.38	10.29	10.29	1.85	1.86	1.91	1.85	2.44	2.21	2.21	2.21	0.413333	1.23	1.29	1.26	1.23	2.05	1.99	2.02	1.99	52464	637
	26	42.14	45.82	44.25	42.14	2.31	2.35	2.33	2.31	36.76	35.2	34.93	36.76	27.24	27.89	28.51	28.51	10.45	10.5	10.41	10.41	1.92	1.99	1.95	1.92	2.29	2.31	2.23	2.23	0.323333	1.19	1.25	1.22	1.19	1.96	2.02	1.99	1.96	50018	611
