# Supplementary material for: Assessment of reliability and validity of specific agility test indicators for amateur boxing
Source: PeerJ. 2026 Jun 24;14:e21458. doi: 10.7717/peerj.21458 (PMC13310042; doi:10.7717/peerj.21458)
Supplement: Supplemental Information 3 [file peerj-14-21458-s003.xlsx]

## Sheet: Second Test
Top Elite Group	Name	BSAT Total Time（s）				BSAT Avg.Time（s）				CMJ（cm）				SJ（cm）				T-test（s）				Y-Plan（s）				Y-Reac（s）				DT（s)	6m sprint（s）				10m sprint（s）				EHC Total Time（ms）	EHC Avg. Time（ms）
		1	2	3	best	1	2	3	best	1	2	3	best	1	2	3	best	1	2	3	best	1	2	3	best	1	2	3	best	AVG	1	2	3	best	1	2	3	best	best	best
	1	36.79	37.82	38.95	36.79	1.89	1.94	2	1.89	29.85	30.72	28.93	30.72	31.45	30.88	32.67	32.67	9.88	9.95	9.93	9.88	1.74	1.82	1.81	1.74	1.95	1.96	1.98	1.95	0.173333	1.15	1.19	1.22	1.15	1.78	1.83	1.86	1.78	48492	629.01
	2	31.85	30.81	32.9	30.81	1.63	1.5	1.69	1.5	41.12	40.57	43.03	43.03	42.32	39.75	40.91	42.32	10.11	10.09	10.14	10.09	1.79	1.77	1.8	1.77	1.99	1.94	2.03	1.94	0.2	1.21	1.18	1.25	1.18	1.8	1.75	1.82	1.75	44564	541
	3	27.5	28.62	26.45	26.45	1.41	1.47	1.21	1.21	42.14	39.21	40.88	42.14	36.25	37.78	35.63	37.78	9.56	9.6	9.49	9.49	1.71	1.82	1.9	1.71	1.91	1.94	1.93	1.91	0.116667	1.24	1.27	1.2	1.2	1.77	1.8	1.72	1.72	50845	598
	4	30.42	29.37	31.5	29.37	1.56	1.4	1.62	1.4	42.35	44	41.79	44	30.12	33	31.89	33	10.1	10.07	10.16	10.07	1.84	1.95	1.73	1.73	2.02	2.01	2.01	2.01	0.173333	1.15	1.22	1.18	1.15	1.67	1.73	1.76	1.67	46425	580.31
	5	33.25	32.21	34.3	32.21	1.7	1.62	1.76	1.62	30.45	29.63	31.2	31.2	28.17	30.08	29.34	30.08	10.19	10.25	10.15	10.15	1.84	1.8	1.83	1.8	2.09	2.05	1.95	1.95	0.206667	1.23	1.19	1.27	1.19	1.73	1.68	1.77	1.68	51853	648.16
	6	28.11	29.15	30.2	28.11	1.32	1.49	1.55	1.32	47.21	45.9	44.38	47.21	41.96	39.08	40.22	41.96	10.01	10.07	10.04	10.01	1.75	1.74	1.79	1.74	1.96	2.08	1.92	1.92	0.226667	1.16	1.22	1.19	1.16	1.76	1.82	1.83	1.76	46378	557.05
	7	31.65	30.6	32.75	30.6	1.62	1.48	1.68	1.48	46.02	47.84	45.15	47.84	39.93	42.32	41.05	42.32	10.09	10.05	10.13	10.05	1.86	1.85	1.74	1.74	2.04	1.99	2	1.99	0.193333	1.2	1.17	1.25	1.17	1.89	1.85	1.93	1.85	46492	581.15
	8	30.15	29.11	31.2	29.11	1.55	1.39	1.6	1.39	45.2	46.97	44.86	46.97	42.05	39.45	40.78	42.05	9.5	9.43	9.48	9.43	1.8	1.75	1.83	1.75	1.95	1.91	2.02	1.91	0.166667	1.17	1.13	1.21	1.13	1.78	1.72	1.81	1.72	44763	566
	9	36.12	35.07	37.2	35.07	1.85	1.78	1.91	1.78	54.89	53.47	56.72	56.72	46.53	49.81	47.92	49.81	10.31	10.34	10.26	10.26	1.8	1.84	1.87	1.8	1.91	1.95	1.98	1.91	0.11	1.14	1.19	1.11	1.11	1.79	1.72	1.83	1.72	51023	627
	10	26.95	27.9	25.89	25.89	1.38	1.43	1.17	1.17	45.33	44.12	46.98	46.98	39.84	42.34	40.67	42.34	10.33	10.29	10.35	10.29	1.83	1.87	1.93	1.83	2.03	1.99	1.98	1.98	0.123333	1.32	1.28	1.36	1.28	1.75	1.7	1.8	1.7	43978	533
	11	35.15	34.1	36.25	34.1	1.8	1.72	1.86	1.72	32.35	31.4	30.22	32.35	23.89	25.33	24.56	25.33	10.17	10.23	10.21	10.17	1.85	1.87	1.79	1.79	2	2.05	2.01	2	0.183333	1.19	1.25	1.22	1.19	1.7	1.77	1.78	1.7	51143	639.29
	12	36.43	35.38	37.5	35.38	1.87	1.8	1.92	1.8	37.95	39.03	36.84	39.03	37.44	35.01	36.12	37.44	10.27	10.22	10.26	10.22	1.85	1.84	1.81	1.81	2.06	2.01	2.11	2.01	0.226667	1.25	1.21	1.29	1.21	1.79	1.73	1.83	1.73	49905	623.81
General Elite Group	Name	BSAT Total Time（s）				BSAT Avg.Time（s）				CMJ（cm）				SJ（cm）				T-test（s）				Y-Plan（s）				Y-Reac（s）				DT（s)	6m sprint（s）				10m sprint（s）				EHC Total Time（ms）	EHC Avg. Time（ms）
		1	2	3	best	1	2	3	best	1	2	3	best	1	2	3	best	1	2	3	best	1	2	3	best	1	2	3	best	AVG	1	2	3		1	2	3	best	best	best
	13	36.77	37.8	38.85	36.77	1.89	1.94	1.99	1.89	39.87	38.92	41.01	41.01	35.22	37.61	36.45	37.61	10.37	10.33	10.36	10.33	2.02	1.84	1.99	1.84	2.32	2.35	2.33	2.32	0.383333	1.26	1.31	1.34	1.26	1.75	1.82	1.84	1.75	48277	619
	14	39.37	38.32	40.4	38.32	2.02	1.99	2.07	1.99	33.85	32.14	31.08	33.85	28.94	30.72	29.83	30.72	10.23	10.27	10.26	10.23	1.87	1.9	1.79	1.79	2.24	2.26	2.24	2.24	0.393333	1.25	1.22	1.3	1.22	1.98	1.93	2.03	1.93	50034	603.46
	15	46.15	45.11	47.2	45.11	2.49	2.45	2.56	2.45	26.83	28.2	27.45	28.2	26.48	28.2	27.35	28.2	11.09	11.05	11.07	11.05	2.03	2.01	1.98	1.98	2.1	2.32	2.3	2.1	0.233333	1.31	1.27	1.36	1.27	1.85	1.8	1.89	1.8	51958	632.95
	16	41.6	40.59	42.65	40.59	2.16	2.14	2.19	2.14	25.78	24.9	23.65	25.78	21.67	23.31	22.45	23.31	10.45	10.49	10.47	10.45	2.09	1.86	1.99	1.86	2.23	2.19	2.21	2.19	0.23	1.26	1.32	1.29	1.26	1.7	1.77	1.79	1.7	54327	668
	17	35.8	34.77	36.85	34.77	1.84	1.75	1.89	1.75	39.21	40.66	38.04	40.66	36.05	38.69	37.12	38.69	10.21	10.17	10.19	10.17	1.79	1.8	1.77	1.77	2.2	2.26	2	2	0.366667	1.2	1.16	1.24	1.16	1.81	1.75	1.84	1.75	47422	580
	18	36.5	35.48	37.55	35.48	1.87	1.81	1.93	1.81	39.38	38.12	37.45	39.38	30.89	32.84	31.77	32.84	10.24	10.29	10.27	10.24	1.82	1.77	1.85	1.77	2.13	2.15	2.08	2.08	0.306667	1.13	1.19	1.16	1.13	1.9	1.85	1.95	1.85	44912	561.4
	19	37	35.97	38.05	35.97	1.9	1.84	1.95	1.84	34.89	36.93	35.67	36.93	33.78	35.87	34.56	35.87	10.17	10.13	10.16	10.13	1.82	1.77	1.85	1.77	2.09	2.14	2.17	2.09	0.32	1.23	1.19	1.27	1.19	1.78	1.85	1.86	1.78	51302	625.43
	20	37.85	36.82	38.9	36.82	1.94	1.9	2	1.9	39.28	36.95	38.01	39.28	34.12	36.23	35.01	36.23	10.25	10.29	10.27	10.25	1.77	1.88	1.93	1.77	2.14	2.11	2.09	2.09	0.253333	1.23	1.29	1.26	1.23	1.82	1.75	1.86	1.75	48218	602.73
	21	39.45	38.4	40.5	38.4	2.02	2	2.08	2	28.77	30.56	29.34	30.56	23.92	25.33	24.67	25.33	10.27	10.23	10.26	10.23	1.88	1.85	1.86	1.85	2.3	2.36	2	2	0.356667	1.26	1.22	1.3	1.22	1.78	1.85	1.83	1.78	47517	592.78
	22	33.95	32.94	34.99	32.94	1.74	1.64	1.79	1.64	33.85	34.62	32.91	34.62	28.93	30.54	29.81	30.54	10.24	10.31	10.28	10.24	1.7	2.08	2.4	1.7	2.18	2.18	2.19	2.18	0.123333	1.14	1.09	1.18	1.09	2.03	1.96	2.08	1.96	45609	553
	23	40.1	39.07	41.15	39.07	2.06	2.04	2.11	2.04	35.54	34.12	33.08	35.54	27.64	29.92	28.85	29.92	10.35	10.31	10.34	10.31	1.85	1.93	1.98	1.85	2.21	2.21	2.28	2.21	0.313333	1.25	1.31	1.28	1.25	1.97	1.9	2	1.9	52501	646
	24	43.6	42.55	44.65	42.55	2.32	2.28	2.35	2.28	36.45	37.37	35.22	37.37	29.75	31.97	30.88	31.97	10.69	10.65	10.67	10.65	2.03	1.99	1.98	1.98	2.22	2.35	2.36	2.22	0.31	1.33	1.28	1.37	1.28	1.93	1.97	1.87	1.87	50636	626
	25	39.7	38.68	40.75	38.68	2.04	2.02	2.09	2.02	35.84	34.9	33.87	35.84	29.12	31.76	30.45	31.76	10.38	10.41	10.4	10.38	1.98	2.01	1.88	1.88	2.32	2.3	2.28	2.28	0.343333	1.24	1.3	1.27	1.24	2.03	1.96	2.07	1.96	52873	635
	26	42.6	41.59	43.65	41.59	2.3	2.29	2.32	2.29	33.25	34.18	32.4	34.18	28.83	30.56	29.67	30.56	10.38	10.34	10.37	10.34	1.98	1.96	1.99	1.96	2.39	2.14	2.41	2.14	0.336667	1.25	1.21	1.29	1.21	1.96	1.89	2	1.89	52491	633
